# Supplementary material for: Correction to: Cropping practices manipulate abundance patterns of root and soil microbiome members paving the way to smart farming
Source: Microbiome. 2020 May 17;8:66. doi: 10.1186/s40168-020-00855-4 (PMC7232831; doi:10.1186/s40168-020-00855-4)
Supplement: Supplementary file 1 — Additional file 4. A zip archive comprising the command line code and necessary input files needed to replicate bioinformatic analysis. [file 40168_2020_855_MOESM4_ESM.zip]

Archive with 62 entries (59 files):
- Additional file 4/
- __MACOSX/._Additional file 4
- Additional file 4/.DS_Store
- __MACOSX/Additional file 4/._.DS_Store
- Additional file 4/FAST_Analysis_ITS.txt
- __MACOSX/Additional file 4/._FAST_Analysis_ITS.txt
- Additional file 4/ITS_Input/
- __MACOSX/Additional file 4/._ITS_Input
- Additional file 4/.DS_Store.gz
- __MACOSX/Additional file 4/._.DS_Store.gz
- Additional file 4/16S_Input/
- __MACOSX/Additional file 4/._16S_Input
- Additional file 4/FAST_Analysis_16S.txt
- __MACOSX/Additional file 4/._FAST_Analysis_16S.txt
- Additional file 4/ITS_Input/FAST_ITS_F3.txt.gz
- __MACOSX/Additional file 4/ITS_Input/._FAST_ITS_F3.txt.gz
- Additional file 4/ITS_Input/otu_filter_its.txt.gz
- __MACOSX/Additional file 4/ITS_Input/._otu_filter_its.txt.gz
- Additional file 4/ITS_Input/demultiplex_FAST_ITS_F3.sh.gz
- __MACOSX/Additional file 4/ITS_Input/._demultiplex_FAST_ITS_F3.sh.gz
- Additional file 4/ITS_Input/uc2otutab.py.gz
- __MACOSX/Additional file 4/ITS_Input/._uc2otutab.py.gz
- Additional file 4/ITS_Input/fasta_number.py.gz
- __MACOSX/Additional file 4/ITS_Input/._fasta_number.py.gz
- Additional file 4/ITS_Input/progress.py.gz
- __MACOSX/Additional file 4/ITS_Input/._progress.py.gz
- Additional file 4/ITS_Input/demultiplex_FAST_ITS_F4.sh.gz
- __MACOSX/Additional file 4/ITS_Input/._demultiplex_FAST_ITS_F4.sh.gz
- Additional file 4/ITS_Input/uc.py.gz
- __MACOSX/Additional file 4/ITS_Input/._uc.py.gz
- Additional file 4/ITS_Input/prinseq.par.gz
- __MACOSX/Additional file 4/ITS_Input/._prinseq.par.gz
- Additional file 4/ITS_Input/fasta.py.gz
- __MACOSX/Additional file 4/ITS_Input/._fasta.py.gz
- Additional file 4/ITS_Input/FAST_ITS_F4.txt.gz
- __MACOSX/Additional file 4/ITS_Input/._FAST_ITS_F4.txt.gz
- Additional file 4/ITS_Input/FAST_ITS_Samples.txt.gz
- __MACOSX/Additional file 4/ITS_Input/._FAST_ITS_Samples.txt.gz
- Additional file 4/16S_Input/demultiplex_FAST16S_R5.sh.gz
- __MACOSX/Additional file 4/16S_Input/._demultiplex_FAST16S_R5.sh.gz
- Additional file 4/16S_Input/uc2otutab.py.gz
- __MACOSX/Additional file 4/16S_Input/._uc2otutab.py.gz
- Additional file 4/16S_Input/fasta_number.py.gz
- __MACOSX/Additional file 4/16S_Input/._fasta_number.py.gz
- Additional file 4/16S_Input/progress.py.gz
- __MACOSX/Additional file 4/16S_Input/._progress.py.gz
- Additional file 4/16S_Input/FAST16S_Samples.txt.gz
- __MACOSX/Additional file 4/16S_Input/._FAST16S_Samples.txt.gz
- Additional file 4/16S_Input/FAST16S_R5.txt.gz
- __MACOSX/Additional file 4/16S_Input/._FAST16S_R5.txt.gz
- Additional file 4/16S_Input/demultiplex_FAST16S_R4.sh.gz
- __MACOSX/Additional file 4/16S_Input/._demultiplex_FAST16S_R4.sh.gz
- Additional file 4/16S_Input/uc.py.gz
- __MACOSX/Additional file 4/16S_Input/._uc.py.gz
- Additional file 4/16S_Input/prinseq.par.gz
- __MACOSX/Additional file 4/16S_Input/._prinseq.par.gz
- Additional file 4/16S_Input/fasta.py.gz
- __MACOSX/Additional file 4/16S_Input/._fasta.py.gz
- Additional file 4/16S_Input/FAST16S_R4.txt.gz
- __MACOSX/Additional file 4/16S_Input/._FAST16S_R4.txt.gz
- Additional file 4/16S_Input/otu_filter_16s.txt.gz
- __MACOSX/Additional file 4/16S_Input/._otu_filter_16s.txt.gz
