# Supplementary material for: Correction to: Cropping practices manipulate abundance patterns of root and soil microbiome members paving the way to smart farming
Source: Microbiome. 2020 May 17;8:66. doi: 10.1186/s40168-020-00855-4 (PMC7232831; doi:10.1186/s40168-020-00855-4)
Supplement: Supplementary file 1 — Additional file 4. A zip archive comprising the command line code and necessary input files needed to replicate bioinformatic analysis. [file 40168_2020_855_MOESM4_ESM.zip › Additional file 4/FAST_Analysis_16S.txt]

##################################################################
#
#   Command line script for the data analysis as presented in
#   Hartman et al. (2017) in JOURNAL
# 
###
#   for more information:
#   Klaus Schlaeppi, klaus.schlaeppi@agroscope.admin.ch 
#
#   28/03/17
#
#####################################################################

## All necessary input files are located in the "16S_Input" directory in Supplementary Data 2 except for the GOLD v.5 database and the Silva database v119,
## which are used for chimera filtering and taxonomy assignments,respectively.  
## They are available for download from https://gold.jgi.doe.gov and https://www.arb-silva.de/no_cache/download/archive/release_119/

cd ~/YOURWORKINGDIRECTORY
mkdir a_data
mkdir a_data/gz

## Note: Upload "s1-amplicon_S1_L001_R1_001.fastq.gz" and "s1-amplicon_S1_L001_R2_001.fastq.gz" into the directory a_data/gz to begin analysis

## =======================================================================================
## A | QC and gz2fq
## =======================================================================================

## ---------------------------------------------------------------------------------------
## A1 | QC - FastQC v0.11.2
## ---------------------------------------------------------------------------------------

mkdir a_data/qc

fastqc -t 20 -k 8 -q a_data/gz/s1-amplicon_S1_L001_R1_001.fastq.gz a_data/gz/s1-amplicon_S1_L001_R2_001.fastq.gz -o a_data/qc

## Remove the zipped fasta file - these files are not needed
rm a_data/qc/*.zip

## ---------------------------------------------------------------------------------------
## A2 | GZ > FQ
## ---------------------------------------------------------------------------------------

mkdir a_data/fq

## Unzip the files but keep a copy
gunzip -c a_data/gz/s1-amplicon_S1_L001_R1_001.fastq.gz > a_data/fq/s1-amplicon_S1_L001_R1_001.fastq &
gunzip -c a_data/gz/s1-amplicon_S1_L001_R2_001.fastq.gz > a_data/fq/s1-amplicon_S1_L001_R2_001.fastq &

## =======================================================================================
## B | Trim low quality ends
## =======================================================================================   

mkdir b_trim

prinseq-lite.pl -verbose --out_format 3 -ns_max_n 1 --min_len 100 -trim_to_len 280 -fastq a_data/fq/s1-amplicon_S1_L001_R1_001.fastq -fastq2 a_data/fq/s1-amplicon_S1_L001_R2_001.fastq -out_good b_trim/FAST16S_trim -out_bad b_trim/FAST16S_fail -log b_trim/FAST16S.log

## -verbose = print status information during the processing
## --out_format 3 = what kind of file for the output; in this case FASTQ
## -ns_max_n = remove sequences with 1 N
## --min_len = filter sequences shorter than 100
## -trim_to_len = trim all sequences from 3' end to result in a sequence length 280

## =======================================================================================
## C | Merge overlap reads - FLASH v1.2.9
## =======================================================================================

mkdir c_merge

## Combines the forward and reverse merged reads into one file for demultiplexing

flash -t 10 -m 15 -M 250 -x 0.25 -d c_merge -o FAST16S  b_trim/FAST16S_trim_1.fastq b_trim/FAST16S_trim_2.fastq

# -t = number of threads
# -m = minimum required overlap length to provide a confident overlap
# -M = maximum overlap number
# -x = maximum allowed ratio between number of mismatched BPs and the overlap length
# -d = output directory

## =======================================================================================
## D | Primer Site
## =======================================================================================

mkdir y_help
mkdir x_exe
mkdir d_primer

## Reverse complment merged reads and combine into one file

fastx_reverse_complement -i c_merge/FAST16S.extendedFrags.fastq -o c_merge/FAST16S.extendedFrags_reverse.fastq -Q33

cat c_merge/FAST16S.extendedFrags.fastq c_merge/FAST16S.extendedFrags_reverse.fastq > d_primer/FAST16S.fastq &

## De-multiplex samples into two files using reverse complement of reverse barcode (R4 and R5) and primer. The last nucleotide is removed in both cases to improve
## barcode detection.

# cutadapt -a ADAPTER-SEQUENCE input.fastq > output.fastq
# -------------------------------------------------------
# -a ADAPTER, --adapter = ADAPTER Sequence of an adapter that was ligated to the 3' end.

cutadapt -O 25 -e 0.01 --match-read-wildcards --discard-untrimmed -a GGAAGGTGGGGATGACGTTCTTGAC d_primer/FAST16S.fastq -o d_primer/FAST16S_R4_trimR.fastq --info-file d_primer/FAST16S_R4_trimR.info &
cutadapt -O 25 -e 0.01 --match-read-wildcards --discard-untrimmed -a GGAAGGTGGGGATGACGTAGGTCAC d_primer/FAST16S.fastq -o d_primer/FAST16S_R5_trimR.fastq --info-file d_primer/FAST16S_R5_trimR.info &

## Demultiplex samples by forward primer

## Note: upload "demultiplex_FAST16S_R4.sh" and "demultiplex_FAST16S_R5.sh" into the newly created directory x_exe
## Note: upload "FAST16S_R4.txt" and "FAST16S_R5.txt" into newly created directory y_help
## These commands can be run in parallel in separate screens

while read SMPL BCPF
do
rm y_help/${SMPL}.log
touch y_help/${SMPL}.log
./x_exe/demultiplex_FAST16S_R4.sh $SMPL $BCPF >> y_help/${SMPL}.log
done < y_help/FAST16S_R4.txt &

while read SMPL BCPF
do
rm y_help/${SMPL}.log
touch y_help/${SMPL}.log
./x_exe/demultiplex_FAST16S_R5.sh $SMPL $BCPF >> y_help/${SMPL}.log
done < y_help/FAST16S_R5.txt &

## =======================================================================================
## E | Quality Filtering - PRINSEQ-lite 0.20.4
## =======================================================================================

mkdir e_qf
mkdir f_otu

## Note: upload "FAST16S_Samples.txt" and "prinseq_FAST_16S.par" into y_help

for SMPL in `cat y_help/FAST16S_Samples.txt`
do
   prinseq-lite.pl -verbose -params y_help/prinseq.par -fastq d_primer/FAST16S_${SMPL}_trimR_trimF.fastq -out_good e_qf/FAST16S_${SMPL}_trimR_trimF_good -out_bad e_qf/FAST16S_${SMPL}_trimR_trimF_bad -log e_qf/FAST16S_${SMPL}_trimR_trimF_qc.log
done &

# out_format 4
# range_len 300-500
# range_gc 30-70
# min_qual_mean 20
# ns_max_n 0
# noniupac
# lc_method dust
# lc_threshold 15

## Add barcode label to reads

for SMPL in `cat y_help/FAST16S_Samples.txt`
do
   awk -v SMPL=${SMPL} '{if($1~">") print $1";barcodelabel="SMPL";";else print $1}' e_qf/FAST16S_${SMPL}_trimR_trimF_good.fasta > e_qf/FAST16S_${SMPL}_barcode.fasta
done &

cat e_qf/*_barcode.fasta > f_otu/FAST16S_barcode.fasta &

## =======================================================================================
## F | UPARSE (v8.0.1623_i86linux32) 
## =======================================================================================

mkdir f_otu
mkdir r_ref

## Note: GOLD database v.5 (gold.fa) (https://gold.jgi.doe.gov) and Silva v.119 (Silva119_release) (https://www.arb-silva.de) must be downloaded by the user.
## Note: upload "gold.fa" and Silva119_release into newly created directory r_ref
## Note: upload "uc2otutab.py", "uc.py", "progress.py", "fasta.py" and "fasta_number.py" into directory y_help

## Set aliases for UPARSE and reference databases
u="/YOUR_PATH_TO/usearch8.1.1756_i86linux32"
REFdb="/YOUR_PATH_TO/r_ref/gold.fa"

u="/usr/local/usearch/usearch8.1.1756_i86linux32"
REFdb="/gdc_home5/kyleh/2_FAST/1_16S/r_ref/gold.fa"

## Get length report
cat e_qf/FAST16S_*_trimR_trimF_good.fastq > e_qf/FAST16S.fastq &

prinseq-lite.pl -verbose -fastq e_qf/FAST16S.fastq -graph_data -graph_stats ld &

## Trim to fixed length
${u} -fastx_truncate f_otu/FAST16S_barcode.fasta -trunclen 360 -label_suffix _360 -fastaout f_otu/FAST16S_barcode_360.fasta & 
 
## Sort reads
${u} -sortbylength f_otu/FAST16S_barcode_360.fasta -fastaout f_otu/FAST16S_barcode_360_sort.fasta &

## De-replicating
${u} -derep_fulllength f_otu/FAST16S_barcode_360_sort.fasta -fastaout f_otu/FAST16S_barcode_360_sort_unique.fasta -threads 10 -sizeout &

## Abundance sorting
${u} -sortbysize f_otu/FAST16S_barcode_360_sort_unique.fasta -fastaout f_otu/FAST16S_barcode_360_sort_unique_ab2.fasta -minsize 2 -threads 15 &

## OTU clustering
${u} -cluster_otus f_otu/FAST16S_barcode_360_sort_unique_ab2.fasta -otus f_otu/FAST16S_barcode_360_sort_unique_ab2_otu.fasta -uparseout f_otu/FAST16S_barcode_360_sort_unique_ab2_otu.up -sizein -sizeout &

## Chimera removal
${u} -uchime_ref f_otu/FAST16S_barcode_360_sort_unique_ab2_otu.fasta -db ${REFdb} -nonchimeras f_otu/FAST16S_barcode_360_sort_unique_ab2_otu_chimerafree.fasta -chimeras f_otu/FAST16S_barcode_360_sort_unique_ab2_otu_chimera.fasta -strand plus -threads 10 &

## Label OTU sequences OTU_1, OTU_2...
python y_help/fasta_number.py f_otu/FAST16S_barcode_360_sort_unique_ab2_otu_chimerafree.fasta OTU_ > f_otu/FAST16S_barcode_OTU_ab2_id97.fa &

## Map barcoded reads to OTUs
${u} -usearch_global f_otu/FAST16S_barcode_360.fasta -db f_otu/FAST16S_barcode_OTU_ab2_id97.fa -strand plus -id 0.97 -uc f_otu/FAST16S_barcode_OTU_ab2_id97.uc

## UC-2-TAB
python y_help/uc2otutab.py f_otu/FAST16S_barcode_OTU_ab2_id97.uc > f_otu/FAST16S_OTU_ab2_id97.tab

## Taxonomy assignment with RDP classifier in QIIME

source /YOUR_PATH_TO/QIIME-1.8.0/activate.sh

REFseq="/YOUR_PATH_TO/r_ref/Silva119_release/rep_set/97/Silva_119_rep_set97.fna"
TAXdb="/YOUR_PATH_TO/r_ref/Silva119_release/taxonomy/97/taxonomy_97_7_levels.txt"

assign_taxonomy.py -i f_otu/FAST16S_barcode_OTU_ab2_id97.fa -t ${TAXdb} -r ${REFseq} -m rdp --rdp_max_memory 32000 &

##========================================================================================
## G | Alpha diversity
##========================================================================================

source /YOUR_PATH_TO/QIIME-1.8.0/activate.sh

mkdir q_qiime
mkdir q_qiime/alpha_div
mkdir q_qiime/alpha_div/a_multi_rare
mkdir q_qiime/alpha_div/b_alpha_diversity
mkdir q_qiime/alpha_div/c_alpha_collate

## Note: Upload "otu_filter_16s.txt" into q_qiime/alpha_div

## Convert tab delimited rarefied OTU table to biom format
biom convert -i q_qiime/alpha_div/otu_filter_16s.txt -o q_qiime/alpha_div/otu_filter_16s.biom --table-type "otu table" &

## Multiple rarefactions of rarefied OTU table
multiple_rarefactions.py -i q_qiime/alpha_div/otu_filter_16s.biom -o q_qiime/alpha_div/a_multi_rare -m 1000 -x 38000 -s 1000 -n 100 &

## Alpha diversity of OTU tables (Observed Species)
alpha_diversity.py -i q_qiime/alpha_div/a_multi_rare -o q_qiime/alpha_div/b_alpha_diversity -m observed_species &

## Collate OTU tables together
collate_alpha.py -i q_qiime/alpha_div/b_alpha_diversity -o q_qiime/alpha_div/c_alpha_collate &

##### //END// #####
